# Supplementary material for: Large-scale discovery of previously undetected microRNAs specific to human liver
Source: Hum Genomics. 2018 Mar 27;12:16. doi: 10.1186/s40246-018-0148-4 (PMC5870816; doi:10.1186/s40246-018-0148-4)
Supplement: Supplementary file 1 — Table S1. Output from miRDeep2 algorithm and novoMiRank scores for the 103 unique unannotated miRNA candidates. (XLS 59 kb) [file 40246_2018_148_MOESM1_ESM.xls]

## Sheet: Sheet1
Supplemental Table 1. Output from miRDeep2 algorithm (Columns A-E), manual filtering (Columns F, H and I), novoMiRank scores (Column G) and comparison to previous studies (Columns J-M) for the 103 unique unannotated miRNAs.
Novel miRNA ID	MiRDeep2 Score	Total Read Count	Mature Sequence	Mature Coordinate	% GC Content	NovomiRank Z-score Red = increased false-positivity rate	MiRBase BLAST (Number Hits)	MiRBase BLAST (Lowest E-value)	Previously described in large-scale miRNA discovery studies	Tissue described in previous studies	MiRCarta BLAST (Number Hits)	MiRCarta BLAST (Lowest E-value)
chr17_3421_NM_liver_mature	333.4	655	uuucugcaacacagcaaccag	chr17:17818309..17818329:-	47.619	0.5499	0	NA	NA	NA	2	0.0018817
chr22_5179_NM_liver_mature	321.3	622	ugguccaacgacaggaguag	chr22:20065180..20065199:+	55	0.6565	0	NA	NA	NA	1	0.00530916
chr22_KI270879v1_alt_8635_NM_liver_mature	275.9	532	uuuccagauggagggcuguu	chr22_KI270879v1_alt:254341..254360:-	50	NA	3	5.1007	NA	NA	3	6.34877
chr2_4169_NM_liver_mature	268.7	525	auccuagcuugccugagacug	chr2:71526828..71526848:+	52.381	0.8096	0	NA	McCall et al., 2017	HUVEC	9	0.0018817
chr3_5817_NM_liver_mature	196.2	375	uagguuguaggaugcuaaacag	chr3:143783126..143783147:-	40.9091	0.7041	0	NA	NA	NA	5	0.00205276
chr6_7277_NM_liver_mature	163.3	311	uaaaaaccgugacuacuucug	chr6:107776303..107776323:-	38.0952	0.8913	17	0.123564	Londin et al., 2015	Unknown	26	0.0018817
chr2_4616_NM_liver_mature	159.3	304	uccguuguacagauuagggcug	chr2:127415136..127415157:-	50	0.6578	2	5.12984	NA	NA	5	0.000787839
chr9_8164_NM_liver_mature	145	282	ucuucaggaacucuggcuaac	chr9:37804264..37804284:+	47.619	0.5376	3	0.692651	NA	NA	11	0.0018817
chr2_4233_NM_liver_mature	124.3	235	uuguguccaguuguuggggga	chr2:111135385..111135405:+	52.381	0.6305	17	4.70236	McCall et al., 2017/Londin et al.,2015	Colon adenocarcinoma/Unknown	6	0.0018817
chr18_3642_NM_liver_mature	119.2	228	cuguagagauugagggcaagu	chr18:64273198..64273218:+	47.619	0.8652	3	2.64713	NA	NA	3	0.0018817
chr3_5502_NM_liver_mature	81.3	158	aaauugacauuugggaacug	chr3:105570379..105570398:+	35	0.9703	0	NA	NA	NA	1	0.00530916
chr9_8300_NM_liver_mature	80.3	162	acuagagauagcaguuggucca	chr9:32542562..32542583:-	45.4545	0.723	1	4.23569	NA	NA	4	5.28108
chr2_4408_NM_liver_mature	66.7	122	cucuagagaaccaucugaaag	chr2:218041022..218041042:+	42.8571	0.7639	25	3.88271	NA	NA	9	0.00490286
chr1_649_NM_liver_mature	5.9	580	cuugagacucugggucaguc	chr1:95154839..95154858:-	55	0.7434	2	5.1007	Backes et al.,2016	Blood	4	0.00530916
chr9_8298_NM_liver_mature	5.8	1027	aaaagcuguccacuguagagu	chr9:32456350..32456370:-	42.8571	0.683	11	4.70236	Backes et al.,2016/Londin et al.,2015	Blood/Unknown	7	0.0018817
chr3_5419_NM_liver_mature	5.8	287	uucccaagugucuuggaccag	chr3:43179515..43179535:+	52.381	0.6224	0	NA	NA	NA	4	0.0018817
chr6_7213_NM_liver_mature	5.8	720	cugucggaccuggaacug	chr6:33789090..33789107:-	61.1111	1.2984	0	NA	NA	NA	3	6.2133
chr1_326_NM_liver_mature	5.7	127	uccuccucgucggccucuucgg	chr1:150364751..150364772:+	68.1818	1.3282	7	0.755619	NA	NA	10	0.000787839
chr20_4837_NM_liver_mature	5.7	435	uuugauuggccaguggacagcg	chr20:18507839..18507860:+	54.5455	0.8298	1	9.11265	Londin et al., 2015	Unknown	6	0.000787839
chr12_1731_NM_liver_mature	5.7	312	aggaucgaggaggaagug	chr12:6946592..6946609:+	55.5556	0.9882	1	6.05445	NA	NA	4	7.52493
chr22_5299_NM_liver_mature	5.7	696	uugaggucggacaugguggc	chr22:40956706..40956725:-	60	0.7306	1	9.06087	NA	NA	2	0.00530916
chr14_2463_NM_liver_mature	5.5	431	uugaucuguuaggcuuaguug	chr14:20808233..20808253:-	38.0952	0.7721	2	5.69503	NA	NA	5	0.0018817
chr11_1423_NM_liver_mature	5.5	113	uuggguggggaggguggc	chr11:94706707..94706724:+	72.2222	1.0736	14	6.05445	NA	NA	7	3.49769
chr16_3054_NM_liver_mature	5.5	383	cucugcugagacugagacaag	chr16:46624921..46624941:-	52.381	0.9132	0	NA	NA	NA	6	2.25016
chr19_3904_NM_liver_mature	5.5	3530	ucgguccccagcaucuccacc	chr19:2100808..2100828:-	66.6667	1.292	12	0.389919	McCall et al., 2017	Cumulus Oophorus	9	0.486153
chr1_562_NM_liver_mature	5.4	501	agccgaaggugcuuucaucag	chr1:27406188..27406208:-	52.381	0.6648	0	NA	NA	NA	2	2.72517
chr19_3806_NM_liver_mature	5.4	23	ggggcugugugugcuggg	chr19:31500145..31500162:+	72.2222	1.1098	2	3.40827	NA	NA	4	4.23606
chr2_4096_NM_liver_mature	5.4	151	uugaaaaguucacgauugag	chr2:21506070..21506089:+	35	0.807	0	NA	NA	NA	0	NA
chr7_7631_NM_liver_mature	5.4	12356	uaaguuuggcuguggacagu	chr7:45104907..45104926:-	45	0.8786	1	9.06087	NA	NA	2	3.57396
chr1_124_NM_liver_mature	5.3	868	augguuagcacucaggac	chr1:22197266..22197283:+	50	0.878	0	NA	NA	NA	0	NA
chr1_635_NM_liver_mature	5.3	191	cagggccuggaacuccaauggg	chr1:77960395..77960416:-	63.6364	0.7848	0	NA	NA	NA	8	0.530348
chr11_1693_NM_liver_mature	5.3	8272	cagcccagacccuggcugcag	chr11:116837655..116837675:-	71.4286	0.9313	10	2.18572	NA	NA	20	0.00490286
chrX_9205_NM_liver_mature	5.2	87	gccucugcugcuggccacc	chrX:129605166..129605184:-	73.6842	1.3134	7	6.80138	NA	NA	5	6.99
chr7_7464_NM_liver_mature	5.1	290	aaaggauucagucggagcuc	chr7:99629448..99629467:+	50	0.7242	4	6.17746	McCall et al., 2017	Bladder	5	0.00530916
chr9_8311_NM_liver_mature	5.1	204	cugccuguacaugugaacgu	chr9:35096060..35096079:-	50	0.5317	1	6.17746	NA	NA	3	0.0138333
chr15_2633_NM_liver_mature	5	4080	uggaggguggcaauggugu	chr15:57601928..57601946:+	57.8947	0.9473	30	0.317479	NA	NA	10	0.395162
chr4_5901_NM_liver_mature	4.7	400	aaauggaggacuggaaag	chr4:6994938..6994955:+	44.4444	0.9494	2	4.99913	NA	NA	2	3.49769
chrX_9201_NM_liver_mature	4.7	15450	augacagauugacauggacaau	chrX:119787354..119787375:-	36.3636	0.7748	1	7.52427	NA	NA	1	9.38129
chr5_6818_NM_liver_mature	4.7	730	ccugggaggacucugaugca	chr5:141515257..141515276:-	60	0.7608	4	6.17746	NA	NA	5	0.935166
chr16_3027_NM_liver_mature	4.6	3098	ugagggagcaggaugaauagc	chr16:14530096..14530116:-	52.381	0.9784	100	0.692651	McCall et al., 2017	Lung	43	0.8636
chr11_1642_NM_liver_mature	4.5	218	ucucuggccugucuccugcag	chr11:74007138..74007158:-	61.9048	0.9955	3	3.20594	NA	NA	13	0.225971
chr15_2749_NM_liver_mature	4.5	351	gaugauucaaggacuggga	chr15:45641403..45641421:-	47.3684	0.9636	0	NA	NA	NA	0	NA
chr2_4435_NM_liver_mature	4.4	999	agcaauucgucagaucauag	chr2:233449342..233449361:+	40	0.9616	0	NA	NA	NA	0	NA
chr20_4951_NM_liver_mature	4.3	13799	cucuggagcuuucguacaugc	chr20:38425195..38425215:-	52.381	0.7405	0	NA	NA	NA	0	NA
chr7_7377_NM_liver_mature	4.3	126	cugucucagagccuggag	chr7:30664819..30664836:+	61.1111	0.9919	3	6.05445	NA	NA	12	1.3424
chr15_2751_NM_liver_mature	4.3	495	ugagaugaagaaaggaaguu	chr15:47376291..47376310:-	35	1.2295	3	6.17746	NA	NA	1	7.689
chr16_2923_NM_liver_mature	4.2	53	acuggucuuggagucaga	chr16:65545712..65545729:+	50	0.9046	58	0.159094	NA	NA	35	0.197734
chr3_5415_NM_liver_mature	4.1	767	aagagcuuucuuuugacc	chr3:42819368..42819385:+	38.8889	1.0177	5	2.81419	NA	NA	3	3.49769
chr16_2981_NM_liver_mature	4	135	uuuggagaaagagcuuuc	chr16:82273048..82273065:+	38.8889	1.012	3	2.81419	NA	NA	6	3.49769
chr5_6648_NM_liver_mature	4	57920	gagggaagcauuggacugug	chr5:35854184..35854203:-	55	1.0392	0	NA	NA	NA	0	NA
chrX_8966_NM_liver_mature	4	493	ugauuggaagaaacucugcaac	chrX:15716321..15716342:+	40.9091	0.5551	2	0.0517346	NA	NA	3	0.064503
chr19_3767_NM_liver_mature	3.9	756	uucuguaguagguuguag	chr19:12322984..12323001:+	38.8889	0.9022	100	3.40827	NA	NA	37	4.23606
chr1_790_NM_liver_mature	3.9	337	uuggcugaugaauacugac	chr1:173865756..173865774:-	42.1053	1.0826	1	6.80138	NA	NA	1	8.46559
chr3_5803_NM_liver_mature	3.8	183	ucuggccucugaauccag	chr3:138008945..138008962:-	55.5556	0.9919	2	2.81419	NA	NA	13	1.62578
chr18_3652_NM_liver_mature	3.8	257	aaaaccaucuggacgcaggga	chr18:74148995..74149015:+	52.381	0.6933	0	N/A	NA	NA	2	0.0018817
chrX_9006_NM_liver_mature	3.7	95	uucaucgugggacugguuggg	chrX:41695826..41695846:+	57.1429	0.889	1	5.69503	NA	NA	1	7.10058
chrX_9197_NM_liver_mature	3.7	157	gaucaucaugguaacggguag	chrX:110198351..110198371:-	47.619	0.5004	1	6.89725	NA	NA	2	0.0018817
chr21_5142_NM_liver_mature	3.6	322	aaugagaguuggaagcaag	chr21:31514950..31514968:-	42.1053	0.9937	0	N/A	NA	NA	2	2.21512
chr17_3415_NM_liver_mature	3.5	1346	ugagguggaggguuguggg	chr17:9798080..9798098:-	63.1579	1.2617	31	2.15534	McCall et al., 2017	Lung	5	1.24697
chr12_1953_NM_liver_mature	3.5	1344	cuguagccucuucugcuug	chr12:4837842..4837860:-	52.6316	0.9526	0	N/A	McCall et al., 2017	Lung	2	2.68273
chr7_7629_NM_liver_mature	3.3	1539	uaagauuuugaccagugggg	chr7:44383381..44383400:-	45	0.6525	0	N/A	NA	NA	1	0.00530916
chr1_448_NM_liver_mature	3.3	158	aacaugaacagauacgauug	chr1:226987098..226987117:+	35	1.1454	0	N/A	NA	NA	0	N/A
chr10_1197_NM_liver_mature	3	111	ucuaagauugaagggcug	chr10:99256426..99256443:-	44.4444	0.9904	0	N/A	NA	NA	0	N/A
chr10_1208_NM_liver_mature	2.9	23	uugucuggcauagguacu	chr10:107092800..107092817:-	44.4444	1.1403	2	7.33254	NA	NA	2	9.11344
chr5_6849_NM_liver_mature	2.9	102	gagcucuggaccuggaag	chr5:168857165..168857182:-	61.1111	1.1495	3	1.08007	NA	NA	7	1.3424
chr2_4125_NM_liver_mature	2.9	21	ggacacagccuuggauca	chr2:41934435..41934452:+	55.5556	1.089	2	2.32367	NA	NA	3	2.88803
chr14_2340_NM_liver_mature	2.9	1919974	gagugaagcauuggacugua	chr14:32484824..32484843:+	45	0.9679	6	5.1007	NA	NA	6	5.24215
chr20_4839_NM_liver_mature	2.8	202	uuugccagauccuugcacggg	chr20:23097791..23097811:+	57.1429	0.9175	7	2.18572	McCall et al., 2017	Lung	6	3.99718
chr19_4058_NM_liver_mature	2.8	29	ucucuacuugggaacgcug	chr19:52737644..52737662:-	52.6316	0.8339	0	N/A	NA	NA	1	2.21512
chr14_2474_NM_liver_mature	2.7	214	uuagaggaagcaguguag	chr14:28087495..28087512:-	44.4444	1.0391	31	2.32367	NA	NA	5	6.2133
chr11_1649_NM_liver_mature	2.7	4025	gcauuggaggcucagugg	chr11:79272874..79272891:-	61.1111	0.8289	0	N/A	Backes et al.,2016	Blood	1	0.0352744
chr22_5195_NM_liver_mature	2.7	306	acucccagggacugccuuag	chr22:27920529..27920548:+	60	1.021	1	1.33465	NA	NA	11	1.13258
chr8_7845_NM_liver_mature	2.7	180	ugagauagaagacugugga	chr8:36817130..36817148:+	42.1053	0.9749	3	2.15534	NA	NA	1	2.68273
chr16_3094_NM_liver_mature	2.6	546	uggagugugacaguggggu	chr16:67975421..67975439:-	57.8947	1.2015	32	0.317479	NA	NA	9	0.395162
chr2_4573_NM_liver_mature	2.5	1614	ugaagacuuuuucugugacc	chr2:76046700..76046719:-	40	0.9409	4	1.33465	NA	NA	7	1.66123
chr7_7728_NM_liver_mature	2.5	142	cucugggaacucauuacuggg	chr7:135163779..135163799:-	52.381	0.5486	1	2.64713	NA	NA	2	0.0018817
chr12_GL877876v1_alt_8528_NM_liver_mature	2.3	116	cagcaguccuacuucucc	chr12_GL877876v1_alt:125663..125680:+	55.5556	NA	2	8.88045	NA	NA	1	1.62578
chr22_5222_NM_liver_mature	2.3	356	aacaauugagucuuuauguag	chr22:40328773..40328793:+	28.5714	0.8961	NA	NA	NA	NA	NA	NA
chr18_3670_NM_liver_mature	2.3	366	agcuccgcggagccucggu	chr18:5544067..5544085:-	73.6842	1.3986	NA	NA	NA	NA	3	1.51021
chr10_1171_NM_liver_mature	2.2	1864	caagaucgucugugaacucag	chr10:81146271..81146291:-	47.619	0.5795	3	3.88271	NA	NA	6	0.0018817
chr19_3805_NM_liver_mature	1.9	36	cugucccugagcugggaggc	chr19:30717529..30717548:+	70	1.2233	NA	NA	NA	NA	6	2.951
chr1_133_NM_liver_mature	1.9	1207	cucugcccacaccacacc	chr1:27526119..27526136:+	66.6667	1.1451	2	2.32367	NA	NA	3	2.88803
chr14_2526_NM_liver_mature	1.8	503	aaagaacuuugaauagagc	chr14:92791590..92791608:-	31.5789	1.0902	1	6.80138	NA	NA	1	8.46559
chr1_316_NM_liver_mature	1.7	370	aagcugucaguugaaggac	chr1:149622040..149622058:+	47.3684	1.015	49	0.317479	NA	NA	12	0.395162
chr2_4115_NM_liver_mature	1.7	980	guuggugcagaaguaaucgcg	chr2:37784940..37784960:+	52.381	0.8269	10	0.265836	NA	NA	23	0.186583
chr12_1957_NM_liver_mature	1.7	123	ugccgcacuucucccuacag	chr12:6333148..6333167:-	60	0.7703	4	1.95762	NA	NA	5	2.43663
chr7_7364_NM_liver_mature	1.7	133	gcaguugcugugguaccu	chr7:20689312..20689329:+	55.5556	0.8548	NA	NA	NA	NA	1	9.11344
chr14_2316_NM_liver_mature	1.7	134	uuugaucuguuaggcuuagu	chr14:20808271..20808290:+	35	0.9435	2	4.21162	NA	NA	6	0.00530916
chr16_2841_NM_liver_mature	1.7	255	agcuugucggaugugcagau	chr16:12500703..12500722:+	50	0.5722	1	7.48152	NA	NA	4	0.00530916
chrX_9193_NM_liver_mature	1.5	837	aaagcggggggaggggggg	chrX:106027285..106027303:-	78.9474	1.2593	NA	NA	NA	NA	2	3.24905
chr22_5234_NM_liver_mature	1.5	8474	gaugccugggaguugcgaucug	chr22:42615368..42615389:+	59.0909	0.8789	1	6.21276	NA	NA	3	0.000787839
chr17_3192_NM_liver_mature	1.4	416845	ggagagaacgcggucugagug	chr17:19188210..19188230:+	61.9048	0.8541	1	6.89725	NA	NA	1	8.59952
chr21_5094_NM_liver_mature	1.2	679	guuaagaugacagagccca	chr21:36278959..36278977:+	47.3684	1.1791	1	6.80138	NA	NA	1	8.46559
chr1_400_NM_liver_mature	1	4030	ugauguaguagauuguau	chr1:192330995..192331012:+	27.7778	1.3691	100	0.159094	NA	NA	83	0.197734
Novel miRNA ID	MiRDeep2 Score	Total Read Count	Star Sequence	Mature Coordinate	% GC Content	NovomiRank Z-score	MiRBase BLAST (Number Hits)	MiRBase BLAST (Lowest E-value)	Previously described in large-scale miRNA discovery study	Tissue described	MiRCarta BLAST (Number Hits)	MiRCarta BLAST (Lowest E-value)
chr17_3421_NM_liver_star	333.4	655	aaucugcugucuugcgcaagg	chr17:17818309..17818329:-	52.381	0.5499	0	NA	NA	NA	1	0.0018817
chr22_5179_NM_liver_star	321.3	622	cccuccucuccuguggccaca	chr22:20065180..20065199:+	66.6667	0.6565	4	0.321954	NA	NA	9	0.0018817
chr3_5817_NM_liver_star	196.2	375	uguuuagcauccuguagccug	chr3:143783126..143783147:-	47.619	0.7041	0	NA	NA	NA	3	0.0018817
chr2_4408_NM_liver_star	66.7	122	cuuucagaugguucucuaga	chr2:218041022..218041042:+	40	0.7639	24	4.21162	NA	NA	9	0.00530916
chr1_649_NM_liver_star	5.9	580	gacugacccagagucucaag	chr1:95154839..95154858:-	55	0.7434	2	5.1007	NA	NA	4	0.00530916
chr1_562_NM_liver_star	5.4	501	ucguugaaggcgccugggccgc	chr1:27406188..27406208:-	72.7273	0.6648	1	2.38443	NA	NA	1	2.97291
chr11_1693_NM_liver_star	5.3	8272	agcaacagggccggggcuggg	chr11:116837655..116837675:-	76.1905	0.9313	11	5.69503	NA	NA	13	0.00490286
chr20_4839_NM_liver_star	2.8	202	caaggaucuggcaaagcugag	chr20:23097791..23097811:+	52.381	0.9175	4	3.88271	NA	NA	3	0.0127747
chr17_3192_NM_liver_star	1.4	416845	gaugaucguucuucucuccg	chr17:19188210..19188230:+	50	0.8541	2	7.48152	NA	NA	1	9.31215
